# Supplementary material for: Myostatin gene promoter: structure, conservation and importance as a target for muscle modulation
Source: J Anim Sci Biotechnol. 2019 Apr 23;10:32. doi: 10.1186/s40104-019-0338-5 (PMC6477727; doi:10.1186/s40104-019-0338-5)
Supplement: Supplementary file 1 — Table S1. Summarized information on the different MSTN promoters analysed in this review. Information includes accession numbers, number of E-boxes and presence (x) or absence of TFBS in each species. TFBS or sequences identified independently by our group are indicated by a red asterisk (*) [119]. (XLS 239 kb) [file 40104_2019_338_MOESM1_ESM.xls]

## Sheet: Plan2
						Transcription Factor Binding Sites (TFBSs)
	Common name	Species	Mstn type	Acession number	Promoter length (bp)	E-boxes	TATA box	CAAT/CCAAT box	MEF2	AP-1	Hormone Binding	C/EBP	NFIX	FOXO	SMAD	NFAT	CREB	ChREBP	NF-κB	SP-1	GATA	WAP_US6	LBP-1	PIT1	NF-1/L	CAP-site	OCT-1	MEF3	MSX1	SOX-5	YY1	NKX	CDXA	SRY	NF-Y	HSF-2	MTBF	GFI-1B	USF	RREB-1	FXR	MEIS1	POU	GH-CSE	SRF	AP2	SF1	COMP1	HAND2
Mammals	Horse	Equus caballus	Mstn	GQ183900	670	4/5	x	x	x					x	x																	x							x	x
	Pig	Sus scrofa	Mstn	AY208121	1200	11	x	x	x	x	x	x		x		x	x				x						x	x	x	x	x	x
	Cattle	Bos taurus	Mstn	AF348479.1	1270	10	x	x	x	x	x									x	x	x	x	x	x	x
	Sheep	Ovis aries	Mstn	AY918121	1517	8	x	x	x	x	x										x						x					x	x	x	x	x	x	x
	Goat	Capra hircus	Mstn	AY827576.1	1181	6	x	x	x	x	x										x						x											x
	Human	Homo sapiens	Mstn	AF019627	3322	12	x	x	x	x	x						x																		x						x	x
	Mouse	Mus musculus	Mstn	AX139025	2482	7	x	x	x		x	x	x	x	x	x	x	x	x																x						x	x
Birds	Chicken	Gallus gallus	Mstn	AF346599.2	2049	13	x	x	x		x						x																		x						x	x
Fishes (Mstn-1)	Zebrafish	Danio rerio 1	Mstn 1	AY323521	1214	x	x	x	x								x											x							x
	Rook trout	Salvelinus fontinalis 1	Mstn 1	AY227656	1454	2	x	x	x	x							x			x																								x		x	x
	Salmon	Salmo salar 1a	Mstn 1a	EF392862	973	5	x	x	x		x				x													x									x
	Rainbow trout	Oncorhynchus mykiss 1a	Mstn 1a	DQ136028	2167	x	x	*	x																																				x			x	x
	Salmon	Salmo salar 1b	Mstn 1b	AJ316006	2469	10	x	x	x		x				x													x																				x
	Rainbow trout	Oncorhynchus mykiss 1b	Mstn 1b	DQ138300	2312	x	x	*	x																			x																	x			x	x
	Spotted halibut	Verasper variegatus 1	Mstn 1	not informed by authors	873	3	x	x
	Barramundi	Lates calcarifer 1	Mstn 1	EF672685	838	2	x	*
	Large yellow croaker	Larimichthys crocea 1	Mstn 1	AY842934.2	1029	6	x	x	x	x							x			x								x							x				x				x	x
	Orange-spotted grouper	Epinephelus coioides 1	Mstn 1	AY856860	1974	10	x	x	x																		x										x	x
	Japanese seabass	Lateolabrax japonicus 1	Mstn 1	AY965685	1130	7	x	*
	Gilt-head bream	Sparus aurata 1	Mstn 1	EU881511	1899	10	x	x	x	x	x						x			x	x																						x	x		x
Fishes (Mstn-2)	Large yellow croaker	Larimichthys crocea 2	Mstn 2	EU571244.3	643	1		x	x	x							x																		x								x		x
	Shi drum	Umbrina cirrosa 2	Mstn 2	JX002681	1349	6	x	x			x						x																										x
	Gilt-head bream	Sparus aurata 2	Mstn 2	GQ379809	1850	5/6	x	x			x						x			x	x																						x
	Salmon	Salmo salar 2a	Mstn 2a	DQ156149	1300	10			x		x																	x									x											x
	Rainbow trout	Oncorhynchus mykiss 2a	Mstn 2a	DQ138301	2422	7	x	*	x																												x								x			x
	Rainbow trout	Oncorhynchus mykiss 2b	Mstn 2b	DQ177320	1518	7		*	x																												x								x			x
	Zebrafish	Danio rerio 2	Mstn 2	AY687474	2000	x	x	*	x																			x
	Rook trout	Salvelinus fontinalis 2	Mstn 2	AY227655.1	2552	2	x	x	x	x	x						x		x	x																								x		x
Invertebrates	Farrer's scallop	Chlamys farreri	Mstn	DQ988329	1421	3	x		x																												x											x
	Banana shrimp	Fenneropenaeus merguiensis	Mstn	KY369937	1923	x	x	x	x
	Sea cucumber	Apostichopus japonicus	Mstn	KP100064	1361	x	x		x																			x
Mammal	Rabbit	Oryctolagus cuniculus	Mstn	ENSOCUG00000012663	1429		*	*
Birds	Duck	Anas platyrhynchos	Mstn	AY329600	1273		*	*
	Goose	Anser anser	Mstn	AY329601	1278		*	*
	Quail	Coturnix chinensis	Mstn	AY329602	1361		*	*
Fish (Mstn-2)	Orange-spotted grouper	Epinephelus coioides 2	Mstn 2	KR269829.1	1155		*
Keys:
x	TFBS found on MSTN promoter according to other authors (mentioned in the last column)
*	TFBS or sequences identified independently by our group (not yet published)
	Species included in the alignment analyses, but with insufficient information for TFBS analysis
[truncated: 12 more columns]
