# Supplementary material for: Myostatin gene promoter: structure, conservation and importance as a target for muscle modulation
Source: J Anim Sci Biotechnol. 2019 Apr 23;10:32. doi: 10.1186/s40104-019-0338-5 (PMC6477727; doi:10.1186/s40104-019-0338-5)
Supplement: Supplementary file 2 — Table S2. Percent identity matrix of MSTN promoter sequences for all the vertebrate species analysed in this review. Multiple sequence alignment was used to calculate the % id matrix in BioEdit [113]. (XLS 189 kb) [file 40104_2019_338_MOESM2_ESM.xls]

## Sheet: Plan1
		Mammals								Birds				Fishes (Mstn-1)												Fish (Mstn-2)
	Seq->	Homo sapiens	Equus caballus	Bos taurus	Ovis aries	Capra hircus	Sus scrofa	Oryctolagus cuniculus	Mus musculus	Gallus gallus	Coturnix chinensis	Anas platyrhynchos	Anser anser	Danio rerio 1	Salvelinus fontinalis 1	Salmo salar 1a	Oncorhynchus mykiss 1a	Salmo salar 1b	Oncorhynchus mykiss 1b	Verasper variegatus 1	Lates calcarifer 1	Larimichthys crocea 1	Epinephelus coioides 1	Lateolabrax japonicus 1	Sparus aurata 1	Larimichthys crocea 2	Umbrina cirrosa 2	Epinephelus coioides 2	Sparus aurata 2	Danio rerio 2	Salmo salar 2a	Oncorhynchus mykiss 2a	Oncorhynchus mykiss 2b	Salvelinus fontinalis 2
Mammals	Homo sapiens	ID	0.856	0.788	0.775	0.773	0.826	0.614	0.712	0.307	0.311	0.304	0.31	0.173	0.201	0.149	0.251	0.261	0.24	0.138	0.147	0.174	0.097	0.185	0.222	0.105	0.173	0.154	0.194	0.261	0.21	0.2	0.172	0.252
	Equus caballus	0.856	ID	0.811	0.798	0.798	0.84	0.613	0.695	0.301	0.309	0.297	0.304	0.174	0.199	0.144	0.247	0.256	0.236	0.133	0.144	0.173	0.095	0.183	0.217	0.105	0.174	0.15	0.193	0.263	0.212	0.204	0.179	0.251
	Bos taurus	0.788	0.811	ID	0.95	0.953	0.839	0.578	0.648	0.289	0.297	0.289	0.294	0.169	0.196	0.146	0.246	0.254	0.236	0.133	0.142	0.174	0.096	0.183	0.215	0.105	0.175	0.157	0.186	0.255	0.213	0.202	0.175	0.257
	Ovis aries	0.775	0.798	0.95	ID	0.978	0.823	0.567	0.64	0.287	0.293	0.287	0.292	0.171	0.194	0.144	0.245	0.255	0.235	0.131	0.141	0.175	0.096	0.185	0.216	0.107	0.173	0.16	0.187	0.258	0.21	0.202	0.173	0.255
	Capra hircus	0.773	0.798	0.953	0.978	ID	0.822	0.572	0.637	0.287	0.293	0.285	0.291	0.17	0.194	0.145	0.245	0.254	0.236	0.131	0.14	0.175	0.094	0.183	0.215	0.106	0.173	0.159	0.187	0.254	0.21	0.202	0.174	0.254
	Sus scrofa	0.826	0.84	0.839	0.823	0.822	ID	0.61	0.688	0.294	0.306	0.286	0.295	0.168	0.196	0.143	0.242	0.251	0.231	0.135	0.143	0.169	0.095	0.182	0.213	0.1	0.169	0.149	0.191	0.253	0.211	0.201	0.177	0.249
	Oryctolagus cuniculus	0.614	0.613	0.578	0.567	0.572	0.61	ID	0.541	0.234	0.256	0.279	0.287	0.161	0.166	0.115	0.201	0.238	0.216	0.104	0.119	0.156	0.128	0.167	0.193	0.085	0.151	0.154	0.178	0.213	0.158	0.197	0.186	0.2
	Mus musculus	0.712	0.695	0.648	0.64	0.637	0.688	0.541	ID	0.291	0.29	0.279	0.286	0.156	0.185	0.137	0.234	0.251	0.231	0.133	0.14	0.166	0.096	0.181	0.209	0.094	0.162	0.152	0.186	0.253	0.201	0.196	0.17	0.237
Birds	Gallus gallus	0.307	0.301	0.289	0.287	0.287	0.294	0.234	0.291	ID	0.624	0.533	0.545	0.125	0.141	0.137	0.202	0.2	0.189	0.119	0.125	0.14	0.096	0.137	0.182	0.08	0.154	0.12	0.188	0.197	0.158	0.16	0.126	0.195
	Coturnix chinensis	0.311	0.309	0.297	0.293	0.293	0.306	0.256	0.29	0.624	ID	0.68	0.696	0.158	0.174	0.174	0.169	0.171	0.157	0.154	0.158	0.173	0.127	0.162	0.153	0.104	0.161	0.145	0.144	0.189	0.132	0.131	0.147	0.148
	Anas platyrhynchos	0.304	0.297	0.289	0.287	0.285	0.286	0.279	0.279	0.533	0.68	ID	0.946	0.173	0.176	0.173	0.175	0.169	0.155	0.149	0.161	0.176	0.139	0.168	0.149	0.111	0.179	0.155	0.151	0.205	0.125	0.138	0.158	0.149
	Anser anser	0.31	0.304	0.294	0.292	0.291	0.295	0.287	0.286	0.545	0.696	0.946	ID	0.171	0.178	0.174	0.179	0.17	0.157	0.147	0.158	0.176	0.139	0.165	0.15	0.109	0.179	0.16	0.151	0.205	0.127	0.142	0.163	0.15
Fishes (Mstn-1)	Danio rerio 1	0.173	0.174	0.169	0.171	0.17	0.168	0.161	0.156	0.125	0.158	0.173	0.171	ID	0.294	0.228	0.215	0.212	0.2	0.163	0.173	0.176	0.139	0.184	0.139	0.131	0.128	0.132	0.115	0.176	0.106	0.119	0.161	0.137
	Salvelinus fontinalis 1	0.201	0.199	0.196	0.194	0.194	0.196	0.166	0.185	0.141	0.174	0.176	0.178	0.294	ID	0.618	0.582	0.423	0.386	0.194	0.217	0.233	0.151	0.233	0.182	0.125	0.127	0.129	0.108	0.164	0.122	0.124	0.17	0.156
	Salmo salar 1a	0.149	0.144	0.146	0.144	0.145	0.143	0.115	0.137	0.137	0.174	0.173	0.174	0.228	0.618	ID	0.362	0.283	0.242	0.262	0.281	0.24	0.234	0.221	0.16	0.107	0.099	0.11	0.082	0.139	0.087	0.091	0.13	0.119
	Oncorhynchus mykiss 1a	0.251	0.247	0.246	0.245	0.245	0.242	0.201	0.234	0.202	0.169	0.175	0.179	0.215	0.582	0.362	ID	0.6	0.617	0.122	0.133	0.154	0.083	0.171	0.217	0.091	0.149	0.13	0.174	0.192	0.169	0.18	0.145	0.187
	Salmo salar 1b	0.261	0.256	0.254	0.255	0.254	0.251	0.238	0.251	0.2	0.171	0.169	0.17	0.212	0.423	0.283	0.6	ID	0.87	0.145	0.162	0.195	0.112	0.194	0.237	0.08	0.138	0.125	0.174	0.198	0.17	0.178	0.142	0.208
	Oncorhynchus mykiss 1b	0.24	0.236	0.236	0.235	0.236	0.231	0.216	0.231	0.189	0.157	0.155	0.157	0.2	0.386	0.242	0.617	0.87	ID	0.126	0.138	0.172	0.087	0.17	0.215	0.081	0.14	0.126	0.174	0.181	0.16	0.169	0.136	0.177
	Verasper variegatus 1	0.138	0.133	0.133	0.131	0.131	0.135	0.104	0.133	0.119	0.154	0.149	0.147	0.163	0.194	0.262	0.122	0.145	0.126	ID	0.564	0.387	0.335	0.389	0.224	0.111	0.103	0.133	0.096	0.127	0.088	0.079	0.114	0.11
	Lates calcarifer 1	0.147	0.144	0.142	0.141	0.14	0.143	0.119	0.14	0.125	0.158	0.161	0.158	0.173	0.217	0.281	0.133	0.162	0.138	0.564	ID	0.489	0.42	0.489	0.265	0.114	0.098	0.133	0.093	0.136	0.086	0.085	0.128	0.112
	Larimichthys crocea 1	0.174	0.173	0.174	0.175	0.175	0.169	0.156	0.166	0.14	0.173	0.176	0.176	0.176	0.233	0.24	0.154	0.195	0.172	0.387	0.489	ID	0.34	0.562	0.324	0.133	0.118	0.165	0.117	0.163	0.108	0.111	0.162	0.134
	Epinephelus coioides 1	0.097	0.095	0.096	0.096	0.094	0.095	0.128	0.096	0.096	0.127	0.139	0.139	0.139	0.151	0.234	0.083	0.112	0.087	0.335	0.42	0.34	ID	0.34	0.189	0.069	0.074	0.098	0.069	0.081	0.04	0.063	0.099	0.071
	Lateolabrax japonicus 1	0.185	0.183	0.183	0.185	0.183	0.182	0.167	0.181	0.137	0.162	0.168	0.165	0.184	0.233	0.221	0.171	0.194	0.17	0.389	0.489	0.562	0.34	ID	0.364	0.123	0.133	0.163	0.118	0.164	0.115	0.12	0.164	0.135
	Sparus aurata 1	0.222	0.217	0.215	0.216	0.215	0.213	0.193	0.209	0.182	0.153	0.149	0.15	0.139	0.182	0.16	0.217	0.237	0.215	0.224	0.265	0.324	0.189	0.364	ID	0.083	0.146	0.132	0.175	0.196	0.191	0.196	0.132	0.178
Fishes (Mstn-2)	Larimichthys crocea 2	0.105	0.105	0.105	0.107	0.106	0.1	0.085	0.094	0.08	0.104	0.111	0.109	0.131	0.125	0.107	0.091	0.08	0.081	0.111	0.114	0.133	0.069	0.123	0.083	ID	0.388	0.158	0.145	0.1	0.071	0.072	0.102	0.076
	Umbrina cirrosa 2	0.173	0.174	0.175	0.173	0.173	0.169	0.151	0.162	0.154	0.161	0.179	0.179	0.128	0.127	0.099	0.149	0.138	0.14	0.103	0.098	0.118	0.074	0.133	0.146	0.388	ID	0.196	0.238	0.159	0.128	0.129	0.135	0.134
	Epinephelus coioides 2	0.154	0.15	0.157	0.16	0.159	0.149	0.154	0.152	0.12	0.145	0.155	0.16	0.132	0.129	0.11	0.13	0.125	0.126	0.133	0.133	0.165	0.098	0.163	0.132	0.158	0.196	ID	0.185	0.159	0.114	0.114	0.162	0.129
	Sparus aurata 2	0.194	0.193	0.186	0.187	0.187	0.191	0.178	0.186	0.188	0.144	0.151	0.151	0.115	0.108	0.082	0.174	0.174	0.174	0.096	0.093	0.117	0.069	0.118	0.175	0.145	0.238	0.185	ID	0.179	0.153	0.154	0.124	0.158
	Danio rerio 2	0.261	0.263	0.255	0.258	0.254	0.253	0.213	0.253	0.197	0.189	0.205	0.205	0.176	0.164	0.139	0.192	0.198	0.181	0.127	0.136	0.163	0.081	0.164	0.196	0.1	0.159	0.159	0.179	ID	0.171	0.17	0.173	0.191
	Salmo salar 2a	0.21	0.212	0.213	0.21	0.21	0.211	0.158	0.201	0.158	0.132	0.125	0.127	0.106	0.122	0.087	0.169	0.17	0.16	0.088	0.086	0.108	0.04	0.115	0.191	0.071	0.128	0.114	0.153	0.171	ID	0.437	0.326	0.198
	Oncorhynchus mykiss 2a	0.2	0.204	0.202	0.202	0.202	0.201	0.197	0.196	0.16	0.131	0.138	0.142	0.119	0.124	0.091	0.18	0.178	0.169	0.079	0.085	0.111	0.063	0.12	0.196	0.072	0.129	0.114	0.154	0.17	0.437	ID	0.512	0.19
	Oncorhynchus mykiss 2b	0.172	0.179	0.175	0.173	0.174	0.177	0.186	0.17	0.126	0.147	0.158	0.163	0.161	0.17	0.13	0.145	0.142	0.136	0.114	0.128	0.162	0.099	0.164	0.132	0.102	0.135	0.162	0.124	0.173	0.326	0.512	ID	0.144
	Salvelinus fontinalis 2	0.252	0.251	0.257	0.255	0.254	0.249	0.2	0.237	0.195	0.148	0.149	0.15	0.137	0.156	0.119	0.187	0.208	0.177	0.11	0.112	0.134	0.071	0.135	0.178	0.076	0.134	0.129	0.158	0.191	0.198	0.19	0.144	ID
	Graduated color scale for %id
	0
	0.5
	1
